# Supplementary material for: Global expression analysis of nucleotide binding site-leucine rich repeat-encoding and related genes in Arabidopsis
Source: BMC Plant Biol. 2007 Oct 23;7:56. doi: 10.1186/1471-2229-7-56 (PMC2175511; doi:10.1186/1471-2229-7-56)
Supplement: Additional file 1 — Detailed summary of expression analyses of NBS-LRR-encoding and related genes. Worksheet 1A provides the data structure of worksheet 1B and 1C. Worksheet 1B provides full expression data of CC-NBS-LRR-encoding and related genes. Worksheet 1C provides full expression data of TIR-NBS-LRR-encoding and related genes. Data is also available online [73]. [file 1471-2229-7-56-S1.xls]

## Sheet: 1A
Data type	Columns	Contents
Gene Description	A-D	Location on phylogenetic tree; type of protein encoded
EST	F-H	Number of EST sequences detected for each NBS-LRR-encoding or related gene in either 2002 or 2006
RACE	J-Q	Length of 5’ or 3’ UTR; transcript structure revealed
MPSS	S-CW	Expression level of each NBS-LRR-encoding or related gene in each MPSS library
Microarray	CY-EJ	Expression level of each NBS-LRR-encoding or related gene in each control or untreated microarray sample

## Sheet: 1B
					EST data				RACE data					Annotations (Meyers et al., 2003)				MPSS data from Dupontd																												MPSS data from public databasej (http://mpss.udel.edu/at/) only based on specific tags
Class	Order on CNL phylogenetic tree	Gene ID	Gene Type		# of ESTs (as of 2002)	# of ESTs (7_14_2006) based on cDNA searcha	# of ESTs (7_14_2006) based on genomic searcha		Notes of RACE results	Atg# of gene studied in RACE	5'RACE b	3'RACEb		Manual reannotations from Meyers et al. (2003)	pseudogene (Meyers et al., 2003)	if pseudogenec? (Meyers et al., 2003)		Atg#e	summaryf (Range of adjPPM/PPM(# of libraries))	multiple tagsg?	alternative polyadenylationh?	notes of MPSS data	Ale1lm.1 leafi	Afl2lm.1 flower-shoot	Aro1lm root	Ase2lm-ea seed	Ase2lm-la seed	Ase1lm seed	Asegllm seed	Asd2lm-t1.1 seedling	Asd2lm-t2.1 seedling	Asd2lm-b1.1 seedling	Asd2lm-b2.1 seedling	Asdl1lrm.1 seedling	Ack1lm-ctrGVG.1 seedling	Ack1lm-tr6.1 seedling	Ack1lm-tr24.1 seedling	Abawt-ctr seedling	Abawt-tr seedling	Aabi1-ctr seedling	Aabi1-tr seedling	Afl2lm.test flower-shoot	Ase2lm-ea.test seed	Ase7lm-WT seed		Atg#	summaryf (Range of TPM (# of libraries))	multiple tagsg?	alternative polyadenylationh?
NL-A	1	At4g19050	divergent NBS-LRR		0	0	2							fusion with another gene; extra intron				At4g19050	5/5-9/9(2)	y	shift(A based on public 17 MPSS libararies)	could be same PolyA signal								9/9					5/5											At4g19050	2-29(12)	y	A
	2	At5g45510	divergent NBS-LRR		18	31	46							extra intron?				At5g45510	3/3-83/80(17)	y	A	alternative polyA	7/7	7/7	14/14	25/25		11/11		17/17	50/50	31/31	83/80	8/8	3/3	7/7		19/19	6/6			23/23	33/33	7/7		At5g45510	3-173(16)	y	A
CN-A	3	At5g66630	CC-NBS-X		2	9	9		no data(both amplified)	At5g66630	no match, need redo PCR same primer				perhaps, translocation/fusion with non-NBS-LRR gene. This is the 5'half of a gene, 3' half maybe At5g66890			At5g66630*	3/3-33/33(11)			the only tag is also to At5g66620(ord 1)	10/10			27/27			14/14			9/9	5/5			6/6		3/3		6/6	6/6		33/33	5/5		At5g66630	0
CNL-A	4	At5g66900	CC-NBS-LRR		2	6	6			At5g66900	64,17,22	121,181(2)						At5g66900*	2/2-44/43(15)		(A based on public 17 MPSS libraries)	The only tag is also to At4g33120(ord 2)		6/6	8/8	14/12		6/6		39/34	44/43	4/4		7/7	16/16	11/10	2/2	31/31	6/6	13/12	22/22					At5g66900	8-13(2)	y	A
	5	At5g66910	CC-NBS-LRR		3	6	6			At5g66910	135(2), 160	74bp, 108bp, 127bp						At5g66910	5/12-103/159(20)	y	shift(A based on public 17 MPSS libararies)	one tag is in intron, but adj=0, so probably not alternative spilcing)	27/77	5/5	20/20	42/39			18/31	5/15	5/5	25/29	18/37	22/31	26/37	9/18	6/25	6/6	6/14	11/18	18/15	27/37	103/159	49/50		At5g66910	1-77(9)	y	A
	6	At4g33300	CC-NBS-LRR		13	51	52			At4g33300	-3,-9,-12,2,10	108(3), 105(3)						At4g33300*	14/14-181/181(15)		(A based on public 17 MPSS libraries)	the only tag might also to At1g01700	63/63	62/62	179/179	43/43	19/19	38/38	14/14	151/151	146/142	171/171	181/181	58/50								54/54	48/45	17/17		At4g33300	3-57(6)	y	A
	7	At1g33560(ADR1)	CC-NBS-LRR		6	10	10			At1g33560	-2, 23, 34bp	115bp, 117bp, 119bp						At1g33560	6/6-10/10(6)	y	A	alternative polyA	7/7	10/10	10/10						6/6	10/10										10/10				At1g33560	1-8(9)	y	A
	8	At5g04720	CC-NBS-LRR		7	45	46			At5g04720	33,35,38	180,204(2)						At5g04720	3/3-33/25(10)		(A based on 17 public MPSS libraries)			4/4						5/5	15/15		5/5	33/25	3/3		5/5		5/5		3/3	13/13				At5g04720	4-195(16)	y	A
	9	At5g47280	NBS-LRR		0	0	0								perhaps, Lacks coiled-coil due to N-terminal truncation	p?		At5g47280	no MPSS data																											At5g47280	0
CNL-B1	10	At4g27190	CC-NBS-LRR		0	0	0		no product	At4g27190	No product	No product						At4g27190	no MPSS data																											At4g27190	0
	11	At4g27220	CC-NBS-LRR		0	0	0		no product	At4g27220	No product	No product			perhaps, 30 aa shorter at N-terminus than all relatives. Possible truncation/lost promoter by retro-element.	p?		At4g27220	no MPSS data																											At4g27220	5(1)
	12	At4g26090(RPS2)	CC-NBS-LRR		5	10	13*			At4g26090	11	25,79,82,93, 498(3),565						At4g26090	2/2-22/22(9)	y	A	alternative polyA								2/2		8/8	6/6	4/4		3/3	2/2	9/7	9/9	22/22						At4g26090	1-51(16)	y	A
CN-B	13	At1g52660	CC-NBS		1	1	1											At1g52660	8/8-11/11(2)						11/11									8/8												At1g52660	13(1)
	14	At3g15700	CC-NBS		0	0	0		no data (both amplified)	At3g15700	redo	redo						At3g15700	7/7/(1)																					7/7						At3g15700	0
CNL-B2	15	At5g47250	CC-NBS-LRR		1	2	2			At5g47250	144bp, 155bp	281bp, 320bp						At5g47250	2/2-6/6(2)						6/6															2/2						At5g47250	0
	16	At5g05400	CC-NBS-LRR		0	0	0											At5g05400*	3/5-21/21(11)	y	A	alternative polyA, one tag is also to At1g22300			21/21			4/4	18/18		6/6	5/5	10/10	5/5			3/3	14/11	6/6	18/16						At5g05400	1-15(4)	y	A
	17	At5g47260	CC-NBS-LRR		0	1	1		no product	At5g47260	No product	No product						At5g47260	31/30(1)															31/30												At5g47260	0
	18	At1g15890	CC-NBS-LRR		0	2	2			At1g15890	64bp	271bp, 291bp, 294bp						At1g15890	7/7-99/97(6)				31/31		7/7					20/20	17/17	99/97	9/9													At1g15890	1-12(4)
	19	At1g51485	CC-NBS-LRR		0	0	0							extra exon, first gene is not ours, second is?				At1g51485	no MPSS data																											At1g51485	not recognisble ID
	20	At5g43730	CC-NBS-LRR		0	1	3											At5g43730	3/3-11/11(4)	y	A	alternative polyA						3/3					11/11					3/3	3/3							At5g43730	1-33(6)	y	A
	21	At5g43740	CC-NBS-LRR		3	6	6		RACE found 1 intron in 5' UTR	At5g43740	45, 80( in these 2 seqs, RACE identified one intron in 5' UTR, also indicated in TAIR)	123bp(2), 75(not complete?)						At5g43740	no MPSS data																											At5g43740	1-4(4)
CNL-B3	22	At1g61310	CC-NBS-LRR		0	0	0							missed exon? (maybe not)				At1g61310*	4/4-179/179(19)	y		tags also to At1g61300, 61190, 61180	179/179	79/76	24/24	12/12	8/8		22/22	111/111	80/78			104/91	44/36	109/73	27/27	113/110	58/55	126/119	175/162	67/67	9/9	4/4		At1g61310	0	y
	23	At1g61180	CC-NBS-LRR		4	8	13			At1g61180	21 bp, several other matchs not sure if to this gene,	not complete		wrong second exon?(maybe not)				At1g61180*	3/3-24/24(10)	y		tags also to At1g61300 61310, 61190		22/22		3/3		4/4		7/7	20/20			11/11				6/6	3/3			24/24	8/8			At1g61180	0	y
	24	At1g61190	CC-NBS-LRR		0	2	2			At1g61190	4, 20, 77(3),82(2),90(2) (some of them may to At1g61180?)	6,21, 28, -15						At1g61190*	4/4-179/179(20)	y	(A based on public 17 MPSS libraries)	tags also to At1g61180, 61300, 61310	179/179	84/81	24/24	15/15	8/8	4/4	22/22	111/111	80/78			115/102	44/36	109/73	27/27	113/110	58/55	126/119	175/162	73/73	17/17	4/4		At1g61190	3-23(3)	y	A
	25	At1g61300	NBS-LRR		4	8	8			At1g61300	8, 82bp	not complete		wrong second exon? (maybe not)	Perhaps, 110 aa deletion near N-terminus, before P-loop, removes CC domain.	p?		At1g61300*	4/4-179/179(20)	y		tags also to At1g61310, 61190, 61180	179/179	84/81	24/24	15/15	8/8	4/4	22/22	111/111	80/78			115/102	41/33	109/73	27/27	107/104	55/52	126/119	175/162	73/73	17/17	4/4		At1g61300	0	y
CNL-B4	26	At1g63350	CC-NBS-LRR		0	0	0							truncated by BAC				At1g63350*	2/2-6/6(6)	y	A	alternative polyA, some tags also to At1g63360, At1g62630, At1g62610		3/3						6/6		5/5						5/5	6/6			2/2				At1g63350	4-12(3)	y
	27	At1g62630	CC-NBS-LRR		1	1	1											At1g62630*	5/5-46/46(10)	y	A	alternative polyA, some tags also to At1g63360,At1g63350	45/45							13/13				17/17	6/6	12/12	7/7	36/36	35/35	46/46	5/5					At1g62630	5-39(3)	y	A
	28	At1g63360	CC-NBS-LRR		0	0	0			At1g63360	15(2), 16, 25	249(5)						At1g63360*	2/2-59/59(13)	y	A	alternative polyA, some tags also to At1g62630, At1g63350	59/59	3/3				6/6		13/13	7/7			8/8	16/13	8/8	2/2	32/32	21/21	4/4		7/7				At1g63360	1-15(9)	y	A
CNL-B5	29	At5g63020	CC-NBS-LRR		2	3	3		RACE detected different 3' splicing, so different stop codon. The product detected by RACE is 12 aa shorter than the one predicted by Meyer and the last 15 aa are different from the one predicted by Meyer. But the 3' transcript detected by RACE is consistent with TAIR annotation. In this case, TAIR is better than Meyer annotation.	At5g63020	-2bp, 29, 45bp	97, 171(2) intersting splicing(splicing start 84bp before the stop codon predicted by Meyers, so differetn stop codon, now same as TAIR annotation)						At5g63020	3/3-30/30(14)	y	A	alternative polyA	24/24			3/3	26/26	3/3		30/30	7/7	6/6	5/5	10/10	3/3			3/3			3/3	4/4	10/10			At5g63020	1-28(16)
	30	At1g12290	CC-NBS-LRR		1	1	1		Interesting 5' splicing. Not sure how protein translated. Different from both Meyer and TAIR annotation.	At1g12290	3 match sequences, but interesting splicing which is different from both Meyer and TAIR. Splicing starts at -58 or -70 and there is another intron before this. Not sure how protein translates.	230(2), strange sequences after (I think it is to reverse strand of this gene) and no poly A						At1g12290*	3/3-6/6(3)	y		one tag is also to At4g10780				4/4						6/6											3/3			At1g12290	0
	31	At4g10780	CC-NBS-LRR		0	0	0											At4g10780*	3/3-6/6(2)	y		one tag is also to At1g12290							3/3			6/6														At4g10780	0
	32	At1g12210	CC-NBS-LRR		0	0	0											At1g12210	5/5(1)																							5/5				At1g12210	1-8(7)
	33	At1g12280	CC-NBS-LRR		1	1	1											At1g12280	3/3(1)																	3/3										At1g12280	3-24(2)
	34	At1g12220(RPS5)	CC-NBS-LRR		0	1	1			At1g12220	-24, -13,-10bp, -1, 0(2), 23,33,35,46	138(4), 181						At1g12220	10/10-18/18(2)				18/18							2003-10-10																At1g12220	1-18(7)
	35	At4g14610	CC-NBS-LRR		1	2	2			At4g14610	35bp, 48(2)	77, 99, 125bp		fused exons and pseudogene	yes			At4g14610	3/3-11/11(3)			in the new annotation, the only tag is in the first intron											11/11			5/5	3/3									At4g14610	1-9(3)
CNL-C1	36	At3g14460	CC-NBS-LRR		0	0	0		no product	At3g14460	No product	No product						At3g14460	no MPSS data																											At3g14460	0
	37	At3g14470	CC-NBS-LRR		1	1	1											At3g14470	2/2-46/46(12)					6/6	4/4	3/3		3/3	3/3			23/23	46/46				8/8		11/8	4/4		10/10	2/2			At3g14470	1-34(8)
	38	At3g07040(RPM1)	CC-NBS-LRR		2	2	2			At3g07040	72	339						At3g07040*	9/9-49/43(20)			the only tag is also to At2g39795		29/23	40/40	30/30		44/44	20/20	16/16	26/24	12/12	48/48	19/19	19/19	17/17	36/36	22/21	9/9	23/23	10/10	34/34	49/43	16/14		At3g07040	0	y
CN-C	39	At4g19060	CC-NBS		2	4	4											At4g19060	3/3-35/30(14)	y	A	alternative polyA		35/30				3/3		7/7	10/10		9/9		16/16	8/8	4/4	26/26	21/21	5/5	3/3	27/27		33/33		At4g19060	1-31(13)
	40	At5g45490	CC-NBS		7	30	32*			At5g45490	37(2), 118	167,199(3),202,288,294,353						At5g45490	7/7-151/149 (13)	y	shift	could be same PolyA signal	63/56	25/25	14/14	28/28		7/7		151/149	117/109	49/49	36/36	31/31								16/16	21/21	21/16		At5g45490	8-424(17)	y	shift
	41	At5g45440	NBS only (no CC)		0	5	6		no product	At5g45440	No product	No product						At5g45440	12/12-52/52(5)						52/52	12/12						16/16	14/14										15/15			At5g45440	4-29(5)	y
CNL-C2	42	At3g50950	CC-NBS-LRR		15	48	49		RACE detected an intron in 5'UTR	At3g50950	48, 54, 61, 79(there is an intron in the 5' UTR based on these 4 seqs though has 2 different 3' splice site (slightly shift of alternative splice acceptor site), also indicated in TAIR),	127bp(3), 113, 102						At3g50950	3/3-299/214(20)	y	A	alternative polyA	133/109	25/25	74/70	21/21		10/10	3/3	187/162	299/214	140/99	113/92	11/11	13/13	49/34	44/41	30/27	35/35	114/110	94/85	24/24	26/26			At3g50950	2-194(13)	y	A
	43	At3g46710	CC-NBS-LRR		0	0	0		no product	At3g46710	No product	no product						At3g46710	2/2-9/9(3)						6/6							2/2									9/9					At3g46710	2-11(2)	y
	44	At3g46530(RPP13)	CC-NBS-LRR		6	10	10			At3g46530	109(3),107,96,40, 39,26,25,15	184bp, 138bp		(ecotype Neiderzens)				At3g46530	13/13-82/82(7)	y	A	alternative polyA	82/82	59/53				19/19		38/36	55/51			13/13								66/66				At3g46530	1-103(13)	y	A
	45	At3g46730	CC-NBS-LRR		0	0	0		No product	At3g46730	No product	No product						At3g46730	4/4-7/7(3)						7/7								4/4					4/4								At3g46730	5(1)
CNL-D	46	At1g50180	CC-NBS-LRR		0	0	0		no product	At1g50180	No product	No product		two stops/extra exons	yes, two premature stop codons, mis-annotated to creat extra exons.	p		At1g50180*	5/5-6/6(2)			the only tag is also to At1g43180						5/5			6/6															At1g50180	0
	47	At1g53350	CC-NBS-LRR		1	2	2		no product	At1g53350	No product	No product						At1g53350	3/3-8/8(7)		(highly possible A according to public MPSS database)			4/4			8/8				8/8							4/4	3/3		3/3	4/4				At1g53350	1-6(5)	y	A highly possible
	48	At1g10920	CC-NBS-LRR		0	1	1		RACE 5' consistent with Meyer re-annotation, but did not confirm 3' ; RACE also detected an intron (with alternative splicing in this intron) in 5' UTR; TAIR might be right at 3' annotation	At1g10920	minus 6, 25(an intron in this 5'UTR), 71 (an intron in this 5' UTR, but different splice donar site than the one in 25bp) (all these 3 seqs suggest that the first intron is transcribed, consistent with Meyer's annotation. The intron in 5' UTR is also indicated in TAIR. In fact, this does not preclude TAIR annotation at 5' end	253,255,318 according to TAIR annotation		extra exon/differetn stop, frameshift	yes, premature stop codon and frame shift	p		At1g10920	2/2-10/10(12)	y	A	alternative polyA	8/8	4/4		6/6			4/4			4/4				7/7	10/10	3/3		5/5	7/7	2/2	4/4			At1g10920	1-9(7)
	49	At5g35450	CC-NBS-LRR		2	4	4		half(amplified), RACE detected 3' extra intron after original stop site	At5g35450	seqs for At5g43470??? Bad primer	327,351,402(all three fragments containing interesting splicing after stop, extra 1 intron after stop site, The intron in 3'UTR is also shown in TAIR)						At5g35450*	3/3-9/9(8)	y	A(S or variable stop codon based on public 17MPSS libraries)	alternative poly A(one tag in intron, but adjppm=0, so probably no alternative splicing) 2 tags are also to At5g48620, At5g43470		4/4	4/4			8/8			5/5							5/5	9/9		3/3	3/3				At5g35450	6(2)	y	A(S or variable stop codon)
	50	At5g43470(RPP8)	CC-NBS-LRR		16	21	34			At5g43470	38, 44, 54, 67,77bp	410 bp (not sure about the splicing at 3' end?)						At5g43470*	3/3-62/50(18)	y	not sure if A?	alternative polyA? Some tags also to At5g48620, At5g35450	7/7	21/21	4/4	14/14		21/21	15/15	30/30	18/18			3/3	6/6	15/15	7/7	15/15	9/9	26/26	15/15	43/43	62/50			At5g43470	3-5(4)	y	A?
	51	At5g48620	CC-NBS-LRR		10	9	18*			At5g48620	56, 75bp(2)	435, 469, 502						At5g48620*	3/3-138/124(20)	y	A	alternative polyA,some tags also to At5g43470, At5g35450	138/124	112/112	20/20	62/56		83/83	21/21	80/75	53/49		10/10	23/23	3/3	15/15	7/7	15/15	9/9	30/30	15/15	126/126	117/105	10/10		At5g48620	4-151(13)	y	A
	52	At1g59780	CC-NBS-LRR		0	0	0		no product	At1g59780	No product	No product		could have 5aa at 5'end? (maybe not)				At1g59780	3/3-9/9(2)	y	A	alternative polyA			9/9										3/3											At1g59780	45(1)	y
	53	At1g59620	CC-NBS-LRR		1	2	2		RACE found 5' UTR extra intron, (TAIR and Meyer has different annotation, however, RACE did not cover the conflicted area).	At1g59620	58,104,108,121,interesing splicing(all have one extra intron at 5' UTR)	177(2), 188		two frameshifts/extra exons	yes, two frameshifts cause misannotation to creat extra exons	p		At1g59620	2/2-15/15(6)												15/15				10/10	6/6		4/4	14/14	2/2						At1g59620	1-13(5)
	54	At1g58410	CC-NBS-LRR		2	2	2											At1g58410	7/7(1)						7/7																					At1g58410	2-38(4)	y
	55	At1g58390	CC-NBS-LRR		2	2	2		no data (3' not amplified)	At1g58390	3 match seqs (hgihly possible match to At1g59124)	no data						At1g58390	14/14(1)				14/14																							At1g58390	0
	56	At1g58400	CC-NBS-LRR		0	0	0							bad splice junction, has LRR				At1g58400*	4/4-13/13(4)	y	shift	one tag also to At5g05710(probably not tag for At1g58400), same PolyA signal			13/13					8/8	4/4									7/7						At1g58400	0
	57	At1g58602	CC-NBS-LRR			19	20							(BAC isn't sequenced yet.)				At1g58602	no data obtained from DuPont																											At1g58602	3-130(11)	y	A(S or variable stop codon)
	58	At1g59124	CC-NBS-LRR		1	5*	13*		half (3' not amplified)	At1g59124	74,111,139 (RACE detected one intron in 5' UTR, consistent with TAIR annotation)	no data		has extra exons				At1g59124*	7/7-267/181(22)	y	shift	three of the tags also to At1g59218 and At1g58807, shift	267/181	163/150	8/8	27/24	7/7	17/17	35/35	158/151	265/260	13/13	11/11	36/36	66/65	97/93	80/70	196/189	193/183	239/237	172/158	150/146	21/21	39/32		At1g59124	0	y
	59	At1g58807	CC-NBS-LRR			5*	13*							extra exons at end like At1g59124				At1g58807	no data obtained from DuPont																											At1g58807	0	y
	60	At1g59218	CC-NBS-LRR		1	7*	13*											At1g59218*	6/6-34/32(10)	y	not sure if A?	tags also to At1g58842, At1g59214, At1g58602, At1g58848	28/28	13/13					13/13	34/32	25/25			6/6		26/23		8/8				13/13		10/10		At1g59218	0	y
	61	At1g58842	CC-NBS-LRR		1	7*	13*							5' truncation by BAC, extra intron(Truncated by BAC clone at 5' - overlapping BAC not finished. Annotated with extra intron that is all coding.)				At1g58842*	6/6-10/10(3)	y	not sure if A?	the only two tags also to At1g59218		8/8										6/6								10/10				At1g58842	not recognisble ID
a* inidcates the inclusion of ESTs that might represent to closely related family members.																				59 CNL	CNL	Total # of CNL genes with expression in each MPSS library	22	26	26	20	7	21	16	27	28	21	20	25	19	21	19	27	24	22	19	27	19	13
b the length of either 5'UTR or 3'UTR in basepairs, the number in parenthesis indicates the number of PCR products with same RACE sequences																				111TNL	TNL	Total # of TNL genes with expression in each MPSSlibrary	40	58	48	35	8	25	24	55	53	40	41	44	40	34	31	53	41	33	43	51	29	14
c P stands for predicted pseudogene; P? stands for potential pseudogene based on the manual re-annotation in Meyers et al. (2003)																				170 (172 on the tree excluding At1g58602 and At1g58807)	Total	Total # of NL genes with expression in each MPSSlibrary	62	84	74	55	15	46	40	82	81	61	61	69	59	55	50	80	65	55	62	78	48	27
d Sum of PPM (parts per million) value of all tags representing each gene in a given MPSS library from Dupont. Numbers before backslash indicate adjusted PPM values and numbers after backslash indicate absolute PPM (Meyers et al., 2002)
e * indicates the genes for which some of the MPSS tags represent more than one gene and hard to assign these tags to a specific gene, these tags (non-specific tags) might represent the expression of multiple closely related gene family members.
f Range in PPM (parts per million) values in different libraries, with numbers in parentheses indicating total # of libraries containing signatures.
g y indicates the genes with multiple expressed representing MPSS tags
h A indicates that the presence of mulitple expressed MPSS tags for a given gene was resulted from alternative polyadenylation due to variable stop codons and alternative splicing (S);
Shift indicates that the presence of multiple expressed MPSS tags for a given gene was resulted from shifts in the polyadenylation site either side of a Sau3A site ;
Blue shading indicate genes with possible alternative splicing based on tag location.
i Description of each MPSS library is in Table 3
j MPSS data obtained from public MPSS database (http://mpss.udel.edu/at/) at May 2005. The non-specific MPSS tags were not counted at this analysis. TPM (transcripts per million) were used to indicate transcript expression level instead of PPM.
k Description of each MPSS library is in Table 4 and online (http://mpss.udel.edu/at/)
l MPSS data obtained from public MPSS database (http://mpss.udel.edu/at/) at May 2005. The results are based on both specific and non-specific MPSS tags. TPM (transcripts per million) were used instead of PPM.
m * mark the genes that have non-specific MPSS tags
n Expression level of each NL gene in a given Arabidopsis tissue. The same five mRNA samples used to generate public MPSS libraries (Meyers et al., 2004) were used here.
ATH1 array was used and signals indicate the gene expression level after scaling the mean gene expression level of an entire chip to 500
o Expression level of each NL gene in the control-treated leaves (part of microarray experiment described in Kliebenstein et al. (2006), three chips are all from four hours post silwet-treated Col-0 plants).
ATH1 array was used and signals indicate the gene expression level after scaling the mean gene expression level of an entire chip to 500
p Expression level of each gene in the control-treated Ler leaves (microarray experiment described in Zipfel et al. (2004), two chips are all from control-treated Ler plants).
ATH1 array was used and signals indicate the gene expression level after scaling the mean gene expression level of an entire chip to 500
q The genes for which expression in Col-0 was affected by SA treatment as determined in this study based on the data of SA experiment (Kliebenstein et al., 2006).
r The genes for which expression was affected by flagellin treatment in wild-type Ler as determined in this study based on the data of flagelling experiment (Zipfel et al., 2004).
s The flg22 induced genes as described in Zipfel et al., 2004 and Navarro et al., 2004
		Dupont summaryd	Summary of MPSS data from public databasej (include only specific tags)	Summary of MPSS data from public databasel (include nonspecific tags)
Controls	EST#	Range of adjPPM/PPM(# of libraries)	Range of TPM(# of libraries)	Range of TPM(# of libraries)																																										Controls
At1g07920 EF-1a	248	769/701 - 4061/3979 (19)	213-2183(17)	406-3313(17)																																										At1g07920 EF-1a	213-2183(17)
At1g42970 GAPDH	30	8/8 - 2536/2517 (19)	1-3858(15)	1-3858(15)																																										At1g42970 GAPDH	1-3858(15)
At3g18780 ACT-2	130	6/6 - 2925/2885 (19)	36-3448(17)	36-3448(17)																																										At3g18780 ACT-2	36-3448(17)		A
At3g52590 UBQ1	15	0/12 - 343/273 (19)	50-1306(17)	52-1455(17)																																										At3g52590 UBQ1	50-1306(17)		A(S)
At4g05320 UBQ10	211	61/61 -211453/412 (19)	2-2165(14)	5-2628(17)																																										At4g05320 UBQ10	2-2165(14)		A
[truncated: 83 more columns]

## Sheet: 1C
					EST				RACE data					Annotations (Meyers et al., 2003)				MPSS data from Dupontd																												MPSS data from public databasej (http://mpss.udel.edu/at/) only based on specific tags
Class	Gene order on TNL phylogentic tree	Gene ID	GeneType		# of ESTs (as of 2002)	# of ESTs (7_14_2006) based on cDNA searcha	# of ESTs (7_14_2006) based on genomic searcha		Notes of RACE results	Atg# of gene studied in RACE	5'RACE b	3'RACEb		Manual reannotations from Meyers et al. (2003)	pseudogene (Meyers et al., 2003)	if pseudogenec? (Meyers et al., 2003)		Atg#e	summaryf (Range of adjPPM/PPM(# of libraries))	multiple tagsg?	alternative polyadenylationh?	notes of MPSS data	Ale1lm.1 leafi	Afl2lm.1 flower-shoot	Aro1lm root	Ase2lm-ea seed	Ase2lm-la seed	Ase1lm seed	Asegllm seed	Asd2lm-t1.1 seedling	Asd2lm-t2.1 seedling	Asd2lm-b1.1 seedling	Asd2lm-b2.1 seedling	Asdl1lrm.1 seedling	Ack1lm-ctrGVG.1 seedling	Ack1lm-tr6.1 seedling	Ack1lm-tr24.1 seedling	Abawt-ctr seedling	Abawt-tr seedling	Aabi1-ctr seedling	Aabi1-tr seedling	Afl2lm.test flower-shoot	Ase2lm-ea.test seed	Ase7lm-WT seed		Atg#	summaryf (Range of TPM (# of libraries))	multiple tagsg?	alternative polyadenylationh?
	1	At4g23440	XTNX		2	3	3							(very weak and unusual TIR and NBS)				AT4G23440	5/5-31/31(17)		(A based on 17 MPSS libararies)		16/16	27/24	2/2	26/26	7/7	8/8	5/5	31/31	7/7		10/10	14/14	8/8		6/6	5/5	7/7	7/7	7/7					AT4G23440	1-57(15)	y	A
	2	At5g56220	XTNX		4	10	10							(very weak and unusual TIR and NBS)				AT5G56220	3/3-66/66(16)		(A based on 17 MPSS libararies)		12/12	6/6	12/12	20/20	28/28	28/28		5/5	7/7	5/5	25/25	20/20	6/6	3/3		15/15	13/13	5/5						AT5G56220	1-43(12)	y	A
TNL-A	3	AT5G45240	NL		0	0	0							extra exons	Yes, Missing TIR exon, part of LRR. And possible frameshifts and stop codon.	p		At5g45240	4/4-23/14(2)	y	A(S or variable stop codons,there might be a un-annotated exon in first intron which gives 2 expressed tags in Dupont database) ..not considering S in my paper	alternative splicing or varible stop codons(one tag out of 2 tags in intron)			4/4								23/14													At5g45240	0
	4	AT4G19500(RPP2A)	TNTNL		8	9	10			At4g19500	-4, -7, 18, 22(2)	240, 206		bad splicing	No, Frameshift in second predicted intron (NOT REAL), fusion of two genes, missing C-terminus			At4g19500	3/3-19/19(11)	y	A(likely varible stop codon)	alternative polyA		5/5		15/15	15/15	6/6	3/3		4/4		8/8								5/5	6/6	13/13	19/19		At4g19500	1-30(11)	y	shift
	5	AT4G12020	WTNLM		3	5	5		half(both amplified)	At4g12020	3 seqs in the middle of gene	125bp, 145bp(2), 177bp(2), consistent with Meyer annotation, but not TAIR		Annotation is right, (gene fusion, but may be functional - definitely is expressed. Has deletion in kinase activation loop.)				At4g12020	4/4-39/39(4)	y	A(S or variable stop codon, but might be backgroud level 5ppm for 2 tags in intron)	alternative splicing(2 tags in the intron) and alternative polyA											4/4	5/5				5/5						39/39		At4g12020	0
	6	AT5G45210	TNL		0	0	0		no product	At5g45210	No product	No product			perhaps, short protein, missing most of the LRR at C terminus	p?		At5g45210	6/6-49/45(4)	y					13/13							49/45	21/21	6/6												At5g45210	28(1)	y	shift
	7	AT4G19520	TNLT		4	15	15		RACE detected transcript lack of last 2 exons, and consistent with manual reannotation	At4g19520	9,-14,-19, confirmed Blake's annotation about first intron is a real exon.	RACE detected transcript lack of 2 last exons. 29aa more after the last exon determined by RACE-PCR. 24(2)bp after the stop codon predicted by this transcript, TAIR think this is two separate genes. In fact, RACE did not provide evidence if this should be split into two genes.		bad splicing	appears to have extra inter-NBS/LRR exon and TIR exon at end of gene. Real?check 3' end with RACE as last exons may not be real.			At4g19520	3/3-27/23(5)	y	A	alternative polyA	21/21							8/8	27/23			8/8							3/3					At4g19520	18-24(2)	y	A
	8	AT2G17050	TNLT		0	0	0		no product	At2g17050	No product	No product		missing exons	no?, >2kb intron between TIR and rest of proteins, Plus possible TIR at end			At2g17050	no MPSS																											At2g17050	6(1)	y
	9	AT5G17890	TNLX		0	7	7			At5g17890	26,34	187, 193			Normal 5 exons with tiny intron, then another 9 exons of another gene			At5g17890*	7/7-49/47(14)	y	A	alternative polyA, one tag is also to At1g42570	8/8	16/16	49/47	8/8	10/10	25/25	7/7	18/18	10/10	29/29	10/10	20/20								17/17	11/11			At5g17890	3-68(16)	y	A
	10	AT3G51560	TNL		0	0	0		no product	At3g51560	No product	No product						At3g51560*	3/3-4/4(3)			only one tag, and it also to At5g45050, At4g36140			3/3			4/4													3/3					At3g51560	0
	11	AT4G36140	TNTNL		4	5	5		no data(5' not amplified, 3' amplified)	At4g36140	No match, maybe need redo PCR							At4g36140*	3/3-10/10(6)	y	A(S or variable stop codon)	alternative splicing(one tag in intron) or variable stop codon, and one tag also to At5g45050, At3g51560		4/4	9/9			4/4													3/3	3/3		10/10		At4g36140	1-7(9)
	12	AT5G45050	TNLW		9	13	14			At5g45050	-5	99, 104, 119						At5g45050*	3/3-18/18(14)	y	A	alternative polyA, two tags are also to At5g45260, At3g51560,At4g36140		18/18	9/9	17/17		4/4	6/6	13/11	9/9	6/6	7/7	12/9							3/3	16/16	13/13	4/4		At5g45050	1-33(13)	y	A
	13	AT5G45260 (RRS1)	TNL		3	6	8											At5g45260*	4/4-10/10(5)	y	shift?(because one tag might be just backgroud level expression)	shift(because one tag might be backgroud level expression), one tag is also to At5g45050)		8/8	6/6					4/4												5/5	10/10			At5g45260	1-12(7)
TNL-B1	14	AT4G12010	TNL		1	3	3			At4g12010	69(5), -5,-9,-19(2)	132,120						At4g12010*	3/3-107/106(12)	y	shift possible(may not be S since the tag in the intron is only at 2ppm. highly possible shift? because 2 tags might be just backgroud level expression)	shift possible(may not be S since the tag in the intron is only at 2ppm. highly possible shift? because 2 tags might be just backgroud level expression); one tag is also to At1g15415		98/98	65/65	5/5		4/4	3/3	7/7		4/4	10/10	15/15			4/4					107/106	3/3			At4g12010	1-32(6)	y
	15	AT4G19510 (RPP2B)	TNL		4	8	9							extra introns, exons				At4g19510	5/5-97/93(21)	y	A or shift (because 3 tags might be just backgroud level expression)	A or shift (because 3 tags might be just backgroud level expression)	18/18	19/19	45/45	9/9		5/5	7/7	25/25	10/10	75/75	32/32	7/7	5/5	23/23	6/6	13/13	9/9	34/34	97/93	16/16	5/5	5/5		At4g19510	3-75(13)	y	A or shift
TNL-B2	16	AT2G17060	TNL		0	0	0		no data (both amplified)	At2g17060	redo	redo		extra intron, wrong ATG				At2g17060	3/3-8/8(3)			the only one tag is in the last intron (last exon in new annotaion)											7/7		8/8			3/3								At2g17060	0
	17	AT5G45230	TNL		0	0	0							extra exon				At5g45230	no MPSS data																											At5g45230	0
	18	AT5G45200	TNL		0	0	0							extra exon(maybe?)				At5g45200	3/3-8/8(3)	y					8/8									5/5							3/3					At5g45200	10(1)
	19	AT4G36150	TNL		0	0	0			At4g36150	4,29,57	88(2)						At4g36150	3/3-12/12(6)						3/3	7/7				7/7	12/12	4/4											7/7			At4g36150	8-35(8)	y	shift
	20	AT5G44870	TNL		0	0	0			At5g44870	23(2),21,-8,-14	49,73,74(2),166						At5g44870	2/2-22/20(14)	y	A	alternative polyA		9/9	3/3	11/11				20/20	12/10			5/5	7/7		4/4	2/2	8/8	22/20	6/6	11/11	4/4			At5g44870	2-58(4)	y	A
	21	AT5G17880 (CSA1, shade avoidance, 2006 plant cell)	TNL		1	1	1							extra exon, splicing				At5g17880	4/4-6/6(2)					6/6																		4/4				At5g17880	0
	22	AT5G45060	TNL		2	2	3											At5g45060*	4/4-39/39(16)	y	maybe ( S or variable stop codons, but highly possible shift because one tag located in intron ony express at 4ppm and one tag is also to At4g19530, At5g45250l..not considered S in my paper	shift possible(may not be S or variable stop codons, but highly possible shift because one tag located in intron ony express at 4ppm); and one tag is also to At4g19530, At5g45250	29/29	35/32		39/39	19/19	4/4		27/27	18/18				13/13	14/11	6/6	28/28	18/18		9/9	30/30	33/33	4/4		At5g45060	1-41(13)	y	shift
	23	AT5G45250 (RPS4)	TNL		0	0	0											At5g45250*	3/3-21/16(14)	y	mostly likely shift since one tag only express at backgroud level and another tag is also to At5g45060, At4g19530; A based on public 17 MPSS libraries	mostly likely shift since one tag only express at backgroud level and another tag is also to At5g45060, At4g19530	15/15	3/3	8/8					18/16	20/20	12/12	5/5		6/6	5/5	21/16	10/10		11/11	3/3			9/9		At5g45250	2-47(14)	y	A
	24	AT4G19530	TNL		4	6	6			At4g19530	0, 9, 13	114, 134, 138		splicing				At4g19530*	5/5-42/42(11)	y	A	alternative polyA(might possible shift), one tag also to At5g45060, At5g45250	15/15	5/5						15/15	40/37				6/6	11/11		28/28	42/42	10/10	25/25	5/5				At4g19530	7-105(4)	y	A
	25	AT3G51570	TNL		0	1	1											At3g51570	no MPSS data																											At3g51570	1-22(2)
TNL-C	26	AT1G27170	TTNL		1	2*	2*		5' first exon maybe missing, may be consistent with manual reannotation. Though sequence from Meyer is same as TAIR	At1g27170	4 sequences match to middle of gene,not complete, but first intron is transcribed. Probably the first exon is separate gene	146bp (not complete)		extra TIR? predict to have two TIRs, but first is probably a separate gene.				At1g27170	3/3-46/46(11)	y	shift(one tag express at backgroud level)	shift(one tag express at backgroud level)		5/5	24/24	5/5		14/14	23/23			26/26	46/46	15/15								4/4	3/3	5/5		At1g27170	1-18(11)
	27	AT1G27180	TTNL		5	5*	5*		wrong 5' start site, consistent with manual reannotation	At1g27180	start from site in first intron(72bp times 2, and 43 before start of second exon), so different start site	185, 187		extra TIR? predict to have two TIRs, but first is probably a separate gene.				At1g27180	3/3-67/67(10)	y	A	alternative polyA		15/15	67/67	10/10			3/3	5/5	5/5	23/23		3/3								13/13	11/11			At1g27180	2-17(7)	y	shift
TNL-D	28	AT5G36930	TNL		2	2	2		RACE detected 2 introns in 5' UTR; and 2 extra introns in 3'. The 2 extra intron in 3' change the different stop and the splicing site start at 10 bp before stop site. 3' corrected the annotation, now consistent with TAIR annotation.	At5g36930	136, 160 (RACE found 2 introns in 5' UTR and 2 RACE 5'UTRs are alternative spliced (same 5' donar site, but different 3' spice site, slightly shift or real?), these 2 introns have been shown in TAIR)	extra 2 introns, different stop, corrected the annotation, now same as TAIR annotation (11_06). 145(3)						At5g36930	4/4-5/5(2)												4/4			5/5												At5g36930	1-4(7)
	29	AT5G17680	TNL		0	0	0		no product	At5g17680	No product	No product		long LRR and C-terminus. (may?)				At5g17680	3/3(1)	?		one of two tags is close to at5g17670(750bp)																3/3								At5g17680
	30	AT1G17600	TNL		0	0	0		RACE detected a intron 38bp before stop site predicted by Meyers and TAIR. This transcript extend the protein by 50aa, also the last 12aa are different from the one predicted by Meyers and TAIR.	At1g17600	92(3)	RACE detected a intron 38bp before stop site predicted by Meyers and TAIR. This transcript extend the protein by 50aa, also the last 12aa are different from the one predicted by Meyers and TAIR. 218 after stop codon predicted by this transcript						At1g17600	3/3-6/6(3)												6/6				3/3				3/3							At1g17600	3-14(3)
	31	AT5G40100	TNL		1	2	2		no data(5' not amplified, 3' amplified)	At5g40100	no match? Expression or not?	redo						At5g40100	3/3-31/31(7)		(A based on 17 Blake MPSS libararies)				24/24			11/11					6/6		3/3		3/3			31/31	10/10					At5g40100	1-47(5)	y	A
	32	AT1G72860	TNL		1	2	2		half(both amplified), RACE confirmed the last intron is transcribed and therefore change the stop site. The transcript is 175aa shorter than the one predicted by Meyers, and the last 31aa are different from that one. This transcript is consistent with TAIR annotation. RACE detect alternative splicing at 3' UTR, indicating the presence of one intron in 3' UTR. The intron in 3'UTR is also indicated…	At1g72860	need redo	478, 561(2), 851 (regular), 763(2) and 780(3) are alternative splice)-(all sequences might not be complete since no polyA site)- interesting splicing (RACE confirmed the last intron is transcribed and therefore change the stop site. The transcript is 175aa shorter than the one predicted by Meyers, and the last 31aa are different from that one. This transcript is consistent with TAIR annotation. R…		fused exons?				At1g72860	3/3-10/10(5)	y	A(S or variable stop codon)	variable stop codon or alternative splicing(one tag in the intron), one tag to 53 hits and didn't count here.			6/6							10/10			6/6			5/5			3/3					At1g72860	0
	33	AT1G72840	TNL		2	5	5		RACE identify an intron in 5' UTR	At1g72840	171, 142 (RACE possibly identified a intron in 5' UTR)	155, 172, 202(3) according to Meyer annotation, TAIR has different annotation, not sure which one is right						At1g72840	3/3-5/5(3)							5/5			3/3			4/4														At1g72840	0
	34	AT4G09430	TNL		1	1	2		no product	At4g09430	No product	No product		frameshift/splicing	Perhaps, frameshift in NBS to LRR exon of 24 aa	p?		At4g09430	4/4-6/6(2)			the only tag in the last intron, probably wrong annotation		4/4																		6/6				At4g09430	0
	35	AT4G09360	NL		0	0	0		no product	At4g09360	No product	No product		frameshifts and stops	yes, missing TIR	p		At4g09360	no MPSS data																											At4g09360	0
	36	AT5G48770	TNL		2	3	4		half(5' not amplified), RACE detected 3' different splicing and 3' different stop	At5g48770	redo	72(2), interesting splicing, maybe not complete since no poly A detected;RACE detect different 3'splcing(splicing start at about 38 bp before stop codon and extra exon ) the transcript is 1aa shorter than predicted and the last 11aa are different						At5g48770	3/3-14/14(4)	y	A	alternative polyA			4/4							4/4		14/14					3/3							At5g48770	0
TN	37	At1g72870	TN		0	1	1		no product	At1g72870	No product	No product						At1g72870	2/2-15/15(9)						4/4	10/10						4/4	14/14	15/15	4/4		5/5	2/2		2/2						At1g72870	1-8(5)	y	shift
	38	At5g48780	TN		0	0	0		no product	At5g48780	No product	No product						At5g48780	3/3-5/5(4)	y	shift	shift				5/5								5/5					3/3		3/3					At5g48780	1-4(2)
	39	At1g17610	TN		1	1	1							two genes (see 17615)				At1g17610	3/3-4/4(2)																	4/4		3/3								At1g17610	3-103(3)
	40	At5g40090	TN		0	0	0		no product	At5g40090	No product	No product						At5g40090	0																											At5g40090	0
	41	At1g72850	TN		0	0	0											AT1G72850	3/3-43/49(11)						3/3			7/7	14/14	5/5			43/39		7/7	17/17	6/6	3/3	12/12		3/3					AT1G72850	2-9(4)
	42	At4g09420	TN		0	0	0											AT4G09420	4/4-24/24(6)						24/24					13/13	11/11	19/19	17/17	4/4												AT4G09420	8-38(4)
(TNL-A)	43	AT4G36140	TNTNL		4	5	5		no data(5' not amplified, 3' amplified)	At4g36140	No match, maybe need redo PCR							At4g36140*	3/3-10/10(6)	y	A(S or variable stop codon)	alternative splicing(one tag in intron) or variable stop codon, and one tag also to At5g45050, At3g51560		4/4	9/9			4/4													3/3	3/3		10/10		At4g36140	1-7(9)
TN	44	At1g72890	TN		2	2	2											AT1G72890	8/8-12/12(5)				12/12		11/11					8/8		10/10	10/10													AT1G72890	2-186(13)
	45	At1g17615	TN		0	0	0							missing				At1g17615	0																											At1g17615	0
	46	At1g72910	TN		16	15	16			At1g72910	4bp, 89, 123(not complete, these 3 seqs may more likely match At1g72930	161,165,234,258(3)						At1g72910	3/3(1)																				3/3							At1g72910	0	y
	47	At1g72900	TN		5	23	25											AT1G72900	0/13-14/11(7)	y		same polyA site	0/15							16/48	11/27					0/5	0/4	6/6	10/7							AT1G72900	2-683(10)	y	shift
	48	At1g72940	TN		3	20	21			At1g72940	11(2),15,26,92,161(2),227, 240, 241	256(2), 259(4), 270, 283(not compelete since no poly A), 372 (not complete since no polyA)						AT1G72940	11/11-159/157(16)				14/14	69/69	6/6			29/29		159/159	33/29	21/21	11/11	28/23	19/19	32/32	18/14	11/11	14/11	19/19	15/15					AT1G72940	2-215(15)
	49	At1g72950	TN		1	1	1		no product	At1g72950	No product	No product						AT1G72950	3/3-38/38(13)						28/28				5/5	19/19		8/8	15/15	11/11	5/5	38/38	28/28	3/3	11/11	10/10	3/3					AT1G72950	3-15(4)
	50	At4g16990	TN		4	10	10			At4g16990	-6, -7,-11	different splicing, not consistent with either Meyer's or TAIR annotation. worthy continue sequencing (p136)						At4g16990	5/5-9/9(4)	y	shift (A based on 17 Blake MPSS libraries)	shift	9/9							6/6	5/5									5/5						At4g16990	1-236(7)	y	A
(TNL-A)	51	AT4G19500 (RPP2A)	TNTNL		8	9	10			At4g19500	-4, -7, 18, 22(2)	240, 206		bad splicing	No, Frameshift in second predicted intron (NOT REAL), fusion of two genes, missing C-terminus			At4g19500	3/3-19/19(11)	y	A(likely varible stop codon)	alternative polyA		5/5		15/15	15/15	6/6	3/3		4/4		8/8								5/5	6/6	13/13	19/19		At4g19500	1-30(11)	y	shift
TNL-E	52	AT5G51630	TNL		4	5	5		no product	At5g51630	No product	No product		extra exons				At5g51630	2/2-4/4(3)		(A based on public 17 MPSS libraries)			4/4						2/2												2/2				At5g51630	1-26(9)	y	A
	53	AT4G16940	TNL		1	1	1		half(3' not amplified), wrong 5' start site, consistent with manual reannotation	At4g16940	-150, in the first intron, maybe consistent with Meyer's annotation (but this may also to At4g16960)	need redo		wrong start, extra intron.	yes, missing ATG	p		At4g16940*	4/4-49/49(7)	y		3 of 4 tags also to At4g16890, At4g16920, At4g16950, At4g16960						4/4		15/15					8/8	49/49	14/14	30/30	19/16							At4g16940	0	y
	54	AT4G16960	TNL		1	1	1		half (both amplified)	At4g16960	-6 (not sure if to this gene or to At4g16940)	no match, need redo (TAIR and Meyer have different annotation)		bad splicing	predicted to be pseudogene by Noel et al., but is looks fine			At4g16960*	3/3-49/49(9)	y	(A(S or alternative stop codon) based on public 17 MPSS libraries)	some tags also to At4g16890, At4g16900, At4g16920, At4g16940,At4g16950, At5g46510, At5g46520	8/8	3/3						20/20					8/8	49/49	14/14	30/30	19/16			3/3				At4g16960	2-54(6)	y	A (S or varaible stop codon)
	55	AT4G16920	TNL		0	3	3		no data (both amplified)	At4g16920	several match (80%)	seqs to At4g16890		extra exons				At4g16920*	4/4-123/120(18)	y		many tags also to At4g16860, At4g16890, At4g16900, At4g16950, At4g16960		20/20	5/5	4/4			6/6	43/43	32/30	12/12	7/7	8/8	41/41	112/112	22/22	123/120	107/96	79/74	121/121	13/13	4/4			At4g16920	6-40(7)	y	shift
	56	AT4G16860 (RPP4)	TNL		7	8	9		RACE detected a very short transcript, and alternative splicing in first intron. The last 2 exons predicted by Meyers do not exist. The 3' is consistent with TAIR annotation	At4g16860	72,98,129bp	125(2) (according to TAIR annotation)		extra intron				At4g16860*	2/2-119/110(17)	y	A(S or variable stop codon)	alternative splicing(2 intron, and 1 splicing site location of 3 tags) or variable stop codon, some tags also to At1g36530, At4g16890, At4g16900, At4g16920,At4g16940, At4g16950,At4g16960 ; 1 tag in tron in specfic	11/11	119/110	11/8				4/4	41/41	95/92	4/4	25/21	28/20	28/28	39/39	2/2	59/59	24/24	19/19	49/49	85/81				At4g16860	1-45(14)	y	A (S or variable stop codon)
	57	AT4G16900	TNL		3	4	7		half(5' not amplified), 3' different splicing from both Meyer's and TAIR annotation. TAIR is closer. RACE detected an intron in 3' UTR	At4g16900	several 88% match seqs	396(intersing splicing, it is 32aa shorter than TAIR annotated protein, and the last 14 aa are different) There is an intron in this predicted 3' UTR.		splicing, extra exons,	Yes, Frameshift in fourth exon (presently predicted as 4th intron), retro insertion, stops confirmed by RACE	p?		At4g16900*	3/3-14/14(12)	y		3 of 4 tags also to At4g16860, At4g16890, At4g16920, At4g16950, At4g16960, At5g46510, At5g46520	14/14	10/10						7/7	11/11			4/4	8/8	10/10		8/8	3/3	8/6	13/13	6/6				At4g16900	4-38(4)	y
	58	AT4G16950 (RPP5)	TNL		8	16	17		alternative splicing in last intron detected by RACE	At4g16950	23,32,69	156, 193, 205(5); alternative splicing in the last intron caused 9aa shorter transcript and the last 2 aa are different. the 3' UTR of alternative splicer are 330, 371(2).		extra intron				At4g16950*	3/3-90/65(15)	y	A(S or variable stop codon)	alternative splicing(1 specfic tag in intron) or vairable stop codon, many tags also to At4g16860, At4g16890, At4g16900, At4g16920, At4g16960, At5g46510, At5g46520	90/65	61/46	10/10			3/3		70/37	60/52			14/14	36/36	88/88	18/18	84/84	49/46	48/45	64/64	6/6				At4g16950	2-80(10)	y	A
	59	AT4G16890	TNL		2	2	2			At4g16890	214, 216, 223	94(2), 88		extra intron				At4g16890*	5/5-100/100(16)	y	?	might not alternative splicing( splicing site location of 1 tag, but tag express at background level), most tags also to At4g16860, At4g16900,At4g16900, At4g16920, At4g16950,At4g16960, At5g46510, At5g46520	12/12	13/13	5/5				6/6	24/24	32/30	12/12		8/8	36/36	100/100	18/18	92/92	52/49	56/51	71/71	9/9				At4g16890	0	y
TNL-F	60	AT5G22690	TNL		3	5	6		no data(5' not amplified, 3' amplified)	At5g22690	redo			extra exon?				At5g22690	2/2-50/46(16)	y	A	alternative polyA		5/5	7/7	6/6		9/9	3/3	50/46	14/14	18/18	26/26	6/6				14/14	4/4	2/2	11/11	5/5	9/8			At5g22690	1-52(13)	y	A
	61	AT4G08450	TNL		0	0	0		no product	At4g08450	no product	no product						At4g08450	4/4(1)						4/4																					At4g08450	0
	62	AT5G40060	TNL		0	0	1							start codon	Perhaps, frameshift	p?		At5g40060	3/3-20/20(7)	y	shift	shift										6/6	4/4		3/3	12/12		20/20		13/13	5/5					At5g40060	1-24(4)
	63	AT5G46450	TNL		1	1	2											At5g46450	3/3-42/38(16)		(A based on public 17 MPSS libraries)		41/41	10/10		7/7		3/3		18/18	12/12			42/38	4/4	13/13	6/6	9/9	5/5	14/14	6/6	12/12	4/4			At5g46450	1-67(13)	y	A
	64	AT5G46470	TNL		2	2	2		RACE detected 3 introns in 3' UTR. Consistent with TAIR but not Meyer annotation	At5g46470	8bp	837bp(3) consistent with TAIR, but not Meyer's annotation. There is extra small exon for which splice start at 39bp before stop site predicted by Meyers. The resulting protein is same length as the one predicted by Meyer. There are 3 introns in 3' UTR and have been shown in TAIR.		extra exon				At5g46470	4/4-18/18(6)	y	A (or not, since one tag express at 5ppm)	alterntive polyA (or not, since one tag express at 5ppm)		5/5	18/18					4/4	8/8								6/6			5/5				At5g46470	2-13(7)	y	A
	65	AT5G46510	TNL		3	4	6											At5g46510*	8/8-10/10(3)	y	(A based on public 17 MPSS libraries)	tags also to 4g16890, At4g16920, At4g16950, At4g16900, At5g46520, At4g16960		9/9							10/10											8/8				At5g46510	1-9(8)	y	A
	66	AT5G46520	TNL		1	3	3		no data(5' amplified, 3' not amplified)	At5g46520	redo, need analysis (93%)			strart codon				At5g46520*	2/2-56/56(11)	y		2 out of 3 tags also to 4g16890, At4g16920, At4g16950, At4g16900, At5g46510, At4g16960	15/15	36/36	56/56	3/3			12/12	25/25	10/10	34/30	27/27									37/37	2/2			At5g46520	1-82(14	y
	67	AT1G31540(RAC1 homolog, not functional allele)	TNL		5	6	6		RACE detected one extra intron in 3' UTR besides the intron detected at stop site; the intron at stop site change the last 4aa but the length of protein is same. This is not consistent with TAIR annotation either. Meyer annotation is closer. Meyer is right at adding one extra exon in C-terminus, I think.	At1g31540	30	673, 693(2), 698. one intron start at 15bp before stop codon predicted by Meyers, There is another intron after this, in 3' UTR		missing exon?				At1g31540	3/3-25/25(12)	y	A	alternative polyA	21/21	13/13						16/16	25/25	16/16	8/8			4/4	5/5	5/5	3/3		3/3	25/25				At1g31540	1-19(9)	y
	68	AT5G46490	TNL		2	5	5							split gene, AT5g46500 is C-terminus. Insertion				At5g46490*	2/2-19/19(7)	y	A?	alternative polyA?, one tag is also to At5g46270	19/19							14/14	14/14	11/11		9/9		6/6						2/2				At5g46490	5(1)	y
	69	AT5G46260	TNL		1	1	1											At5g46260	3/3-12/12(4)	y		one tag express at background level	12/12		10/7														3/3		3/3					At5g46260	4-17(7)
	70	AT5G46270	TNL		0	0	0		RACE detected different 3' splcing, so different stop codon, and alternative splicing in last intron	At5g46270	13	483bp,RACE detect different 3'splcing(60bp before original stop codon), so differetn stop codon, protein is 17 aa shorter and the last 2aa are different from Meyer and TAIR annotation. RACE also detected alternative splicing in the last intron and 3' UTR of alternatvie splice transcript is 120, 145(2). The alternative transcript encode 4aa after splice site predicted.						At5g46270*	2/2-64/47(12)	y	RACE-PCR confirmed the S. Though based on signatures, might not be A(S or variable stop) since two tags(include one tag located in intron) express at background level	might not be A(S or varaible stop codon) because two tags (include the tag located in intron) express at background level, <3ppm, one tag is also to At5g46490	7/7	3/3	8/8					3/3		11/11				7/7	2/2	64/47	14/10	15/15		2/2		9/9		At5g46270	1-25(6)	y
TNL-G1	71	AT5G18350	TNL		0	0	0		no product	At5g18350	No product	No product						At5g18350*	2/2-13/13(11)	y	A	alternative polyA, 2 tags also to AT5g18360, At1g63750, At1g63880, AT1g63870, At1g56510, at2g16870, At4g14370, at1g64070	8/8	5/5	10/10	3/3					6/6	13/13	7/7	6/6				4/4				3/3	2/2			At5g18350	7-13(2	y
	72	AT5G18370	TNL		0	0	0											At5g18370	3/3-9/9(3)	y		hard to tell if it is alternative polyA, possible not		6/6															9/9			3/3				At5g18370	0
TN	73	At3g04210	TN		2	11	12			At3g04210	151,124,118(2),114 according to Meyer annotation (TAIR start codon is upstream of the one predicted by Meyer)	273,250(4)						AT3G04210	3/3-273/220(12)		(A based on public 17 MPSS libraries)		273/220	46/40		5/5				70/70	77/74				3/3	46/37	27/25	29/29	23/23	73/73	78/72					AT3G04210	3-991(14)	y	A
TNL-G2	74	AT3G44670 (RPP1)	TNL		14	18	18		RACE detected a intron in 5' UTR	At3g44670	minus12, 6, 87(this transcript has a intron starting from 5bp before ATG according to Meyer annotation, also indicated in TAIR)	RACE detected 1 sequence end earlier(1162 bp before stop site according to Meyer's annotation); RACE also detected one transcript, but may to At3g44630 or At3g44480.						At3g44670*	3/3-50/50(17)	y	A(S or variable stop codon)	alternative splicing(one tag in the intron) or variable stop codon, some tags also to At3g44630, At3g44480		16/16	31/31	25/25		10/7	50/50	7/7			10/10	4/4	3/3	4/4		18/18	12/12	24/24	7/7	29/29	33/33	14/14		At3g44670	1-34(7), or more	y	A
	75	AT3G44480	TNL		7	8	8											At3g44480*	3/3-32/32(16)	y		4 of 5 tags also to At3g44670, At3g44400, At3g44630		16/16	22/22	16/16			32/32	7/7			10/10	4/4	3/3	8/8		23/23	15/15	6/6	7/7	29/29	24/24	14/14		At3g44480	34(1), or more	y
	76	AT3G44630	TNL		5	14	14		RACE detected one intron in 3' UTR. RACE did not confirm Meyer's annotation about possible extra exon in 3' end. The 3' is consistent with TAIR annotation	At3g44630	several match seqs, but different 5' site (-300bp), may lack first exon The seqs might match to At3g44400	258(2), 295(2), 312, 364bp, one intron in 3'UTR, which has been shown in TAIR						At3g44630*	3/3-25/19(7)	y		2 of 3 tags also to At3g44670, At3g44400, At3g44480											10/10			8/8	3/3	25/19	4/4	4/4	3/3					At3g44630	1-4(2)	y
	77	AT3G44400	TNL		2	2	2		half(both amplified)	At3g44400	-33bp, -10bp, 18bp	seqs correspond to At3g44630(6967111) 3'???						At3g44400*	3/3-5/5(3)	y		one of two tags is also to AT3g44630, At3g44480			3/3											4/4		5/5								At3g44400	1-15(5)	y
TNL-G3	78	AT3G25510	TNL		1	1	1		no data(both amplified)	At3g25510	Redo RACE or no expression?			fused genes, extra exon				At3g25510	2/2-17/17(6)	y	A (S according to publich MPSS data)	alternative polyA			17/17						8/8	4/4			4/4			2/2		5/5						At3g25510	5-29(3)	y	A(S or variable stop codon)
	79	AT1G69550	TNL		0	4	4			At1g69550	66, 79(2)	87 (according to Meyer annotation, TAIR split this gene to two genes).						At1g69550	3/3-22/22(5)	y	A	alternative polyA	22/22	9/9				3/3			13/13											15/15				At1g69550	1-17(7)	y	shift
	80	AT1G57630	TNL		0	0	0							split gene	Yes, At1g57630 +At1g57650. Retro element in 1str intron (56740) - big deletion in NBS.	p		At1g57630	4/4-41/41(5)				41/41		4/4					7/7	18/18	5/5														At1g57630	15-66(3)
	81	AT5G44510	TNL		0	4	6							extra exons				At5g44510	2/2-18/18(16)	y		alternative polyA, or not since 1 tag express at backgroud level		7/7	16/16	4/4			3/3	4/4		9/9	9/9	12/12		5/5	2/2	16/16	18/18	9/9	6/6	6/6	3/3			At5g44510	2-47(10)	y
	82	AT2G14080 (RPP28)	TNL		3	5	5			At2g14080	42,65,80	283(2), 286						At2g14080	3/3-32/32(12)	y	shift(since 3 tags express at background level); or A based on public 17 MPSS libraries	shift(since 3 tags express at background level)	14/14	16/16		3/3				32/32	9/9	12/12			12/12	10/10	6/6			3/3		17/13	3/3			At2g14080	2-37(12)	y	A
	83	AT3G04220	TNL		0	1	1								perhaps, missing ~300 aa at C-terminus compared with closest homologs	p?		At3g04220	3/3-3/3(2)					3/3																		3/3				At3g04220	2-48(3)
	84	AT5G11250	TNL		0	0	0			At5g11250	8, 17, 23	331, 363, 396						At5g11250	0																											At5g11250	1-19(6)
	85	AT1G65850	TNL		0	0	0		no product	At1g65850	No product	No product		start codon	no, missing first ~20aa?			At1g65850	3/3-18/18(4)	y	A(S or variable stop codon)	alternative splicing(one tag in the intron) or variable stop codon			13/13							18/18	10/10						3/3							At1g65850	0
	86	AT3G25515	TNL		0	0	0							was part of 25510	perhaps, frameshift; missing or deleted C-terminus of 400 aa.	p?		At3g25515	no MPSS data																											At3g25515	not regonibles ID
	87	AT5G38340	TNL		0	0	0		no product	At5g38340	No product	No product						At5g38340	2/2-20/19(4)	y	A											20/19				4/4		2/2		7/7						At5g38340	1-61(3)	y	A
	88	AT5G38350	TNL		1	1	1							missing TIR exon, TIR upstream on other BAC.				At5g38350*	1/15-230/164(8)	y		one tag is interetsing, since it is in the first intron of new annotation. If this is right, this is alternative splicing. This tag is also to At5g66750		5/20	7/7	1/15	8/8		230/164		6/6	9/9												2/21		At5g38350	1-17(7)	y	shift
TNL-H	89	AT4G11170	TNL		0	2	2		half(5' not amplified)	At4g11170	need redo	107, 154, 304, 348 (This is for gene At4g11175 according to both TAIR and Meyer annotation, it should be a separate gene from At4g11170)		extra and missing exons				At4g11170	2/2-7/7(4)	y	A, possible shift since 3 tags express at background level	alternative polyA or shift since 3 tags express at background level			7/7													3/3		2/2	4/4					At4g11170	4-7(2)
	90	AT5G49140	TNL		0	0	0							may? after the stop codon, there are a few amino acids encoded that match to the ORF of a relative				At5g49140	14/10(1)																						14/10					At5g49140	0
	91	AT5G17970	TNL		0	0	0								Perhaps, missing 200 aa on C-terminus	p?		At5g17970	no MPSS data																											At5g17970	0
	92	AT5G18360	TNL		1	1	1		no product	At5g18360	No product	No product						At5g18360*	2/2-4/4(3)			the only tag is also to At5g18350				3/3					4/4												2/2			At5g18360	8(1)	y
	93	AT5G41540	TNL		0	0	0											At5g41540	no MPSS data																											At5g41540	0
	94	AT5G40910	TNL		3	39	39											At5g40910*	3/3-47/38(19)	y	A	alternative polyA, one tag is also to At5g40920, At5g41740, At5g41550	9/9	24/24	16/16	9/9	21/21		13/13	31/27	47/38		30/30	4/4	13/13	3/3	3/3	10/10	10/7	7/7	6/6	43/43	13/13			At5g40910	1-113(15)	y	A
	95	AT5G40920	TNL		5	5	5							extra intron	Perhaps, stop codon early in 2nd exon up from P-loop	p?		At5g40920*	3/3-21/19(12)	y	A, possible shift since 3 tags express at background level; but A according to public MPSS data	alternative polyA or shift since 3 tags express at background level, one tag is also to At5g40910, At5g41740, At5g41550		7/7				7/7		21/19		4/4		4/4	7/7	11/11		7/7	8/8	12/12	3/3	11/11				At5g40920	2-60(13)	y	A
	96	AT5G41550	TNL		0	1	1			At5g41550	-50(2)	345bp,472		(has WRKY nearby)				At5g41550*	3/3-4/4(3)			the only tag is also to At5g40920, At5g41740, At5g40910												4/4	3/3			4/4								At5g41550	0
	97	AT5G41740	TNL		3	5	6		RACE confirmed Meyer's manual annotation about first two exons being one exon. RACE also detected an intron in 3' UTR	At5g41740	93, 124	474 (RACE detected an intron in 3' UTR, this intron is also shown in TAIR)		extra introns	yes, stop and frameshift mutation	p		At5g41740*	2/2-4/4(4)	y		tags also to At5g41750, At5g40920, At5g40910, At5g41550								2/2				4/4	3/3			4/4								At5g41740	8(1)	y
	98	AT5G41750	TNL		5	22	23											At5g41750*	5/5-25/25(6)	y	A	alternative polyA, but two tags(backgroud level) are also to At5g41740						10/10		25/25	15/15		7/7	4/4			5/5									At5g41750	3-41(5)	y
TN	99	At1g66090	TN		9	20	21			At1g66090	15(2), 94	186, 189						At1g66090	3/3-112/112(6)	y			27/27	3/3	5/5					104/102	112/112		9/9													At1g66090	1-20(5)	y
TNL-H	100	AT1G56520	TNL		1	3	3		half (5' no amplifed), 3' longer C-terimnus(no intron), RACE show the frameshift truncated C-terminus, same as TAIR annotation	At1g56520	need redo	840(2), 844, 896(2)		missing C-terminus?	perhaps , Frameshift truncated C-terminus	p?		At1g56520*	2/2-9/9(5)	y	A?, highly possible not since one tag express at background level; but A according to public MPSS data	alternative polyA or not since one tag express at background level, one tag is also to At1g66090		4/4						9/9						7/7	2/2					3/3				At1g56520	1-30(9)	y	A
	101	AT1G56540	TNL		0	0	0											At1g56540*	2/12-25/17(13)	y	A	alternative polyA, 2 tags also to At1g56510, At5g01610	7/7	16/14		11/9	15/15		25/17	13/11	6/6	9/9	14/14	7/7	12/12						6/6			2/12		At1g56540	0
	102	AT1G56510	TNL		0	4	4											At1g56510*	3/3-31/28(7)	y	A	alternative polyA, 2 tags are also to At1g56540,At1g63750,At1g63870,At1g63880, At1g64070,At2g16870, At4g14370, At5g18350	28/28	21/21							15/15		31/28		3/3			6/6				17/17				At1g56510	1-15(8)	y	A
	103	AT4G14370	TNL		3	8	8							ATG; extra introns; fused genes				At4g14370*	3/3-25/25(13)	y	A	alternative polyA, one tag is also to At1g63750, At1g63880, At1g63870, at1g56510, At2g16870, At5g18350, At1g64070	8/8	5/5						25/25	11/11	19/19	6/6	14/14	8/8			4/4	4/4		6/6	3/3	5/5			At4g14370	2-32(6)	y	A
	104	AT5G38850	TNL		3	5	5			At5g38850	36,92	461(2)						At5g38850	3/3-23/23(11)	y	A or shift	alternative polyA or shift	23/23	5/5		12/12		4/4			5/5		9/9					10/10			12/12	3/3	23/23	23/23		At5g38850	1-19(10)	y	A
	105	AT1G63740	TNL		1	5	5		wrong 5' start site, consistent with manual reannotation, but not sure which start site is right, the one predicted by TAIR or Meyer?	At1g63740	minus137,-127(4), -118, -112, -93, but different 5' sites (start site is about minus 88bp according to Meyer annotation, but about -213 according to TAIR annotation )	574, 579		start codon				At1g63740	4/4-8/8(4)	y	A	alternative polyA		5/5									8/8	6/6								4/4				At1g63740	1-52(11)	y	shift
	106	AT5G58120	TNL		3	4	4		half(5' amplified, 3' not amplified)	At5g58120	50bp	need redo						At5g58120	6/6-128/120(13)	y	A	alternative polyA	26/26							128/120	71/67	30/30	6/6	13/13	14/14	13/13	14/14	26/23	6/6	18/18	23/20					At5g58120	1-31(9)	y
	107	AT1G63730	TNL		0	0	0											At1g63730	3/3-4/4(6)					4/4		3/3			3/3										3/3			3/3	4/4			At1g63730	4(1)
	108	AT1G63750	TNL		0	5	8		no product in leaf, but alternative splicing in first intron by RACE PCR in different tissues	At1g63750	No product	No product						At1g63750*	2/2-30/30(9)	y	A(S or variable stop codon)	alternative splicing(one tag in the intron) or variable stop codon, one tag is also to At1g56510 ,At1g63870,At1g63880, At1g64070,At2g16870, At4g14370, At5g18350, At5g46740 and one tag is also At5g46740	8/8	5/5						30/30	13/13	15/15					2/2	4/4			7/7	3/3				At1g63750	3-50(5)	y
	109	AT1G63870	TNL		0	0	0											At1g63870*	2/2-8/8(8)	y	A or not since one tag express at background level	alternative polyA or not since one tag express at background level,one tag is also to At1g56510, At1g64070, At1g63750, At1g63880, At2g16870, AT5g18350, At4g14370	8/8	5/5		4/4					2/2				8/8			4/4				3/3	4/4			At1g63870	0
	110	AT1G63860	TNL		1	3	3							not complete	Yes, Pseudogene in MIPS, has frameshift in NBS, stop in LRR; CURRENTLY NOT ON TREE	p		At1g63860*	3/3-35/35(14)	y	A	alternative polyA, 1 tag is also to At1g63880, At1g64070	7/7	6/6		5/5				26/26	35/35			5/5	3/3		5/5	3/3	3/3	4/4	7/7	9/9	5/5			At1g63860	1-23(8)	y	A
	111	AT1G63880 (RLM1)	TNL		5	7	7											At1g63880*	3/3-30/25(11)	y		one tag adjppm=0, so probably not alternative polyA, 2 tags are also to At1g63870, At1g63750, At1g63740, At1g64070, At1g63860, At1g56510, At2g16870,AT5g18350,At4g14370	8/8	21/19		4/4		4/4	3/3	30/25	25/19			5/5				4/4				16/16	3/3			At1g63880	1-49(14)	y
	112	AT1G64070 (RLM1)	TNL		0	0	0		half(3' not amplified)	At1g64070	38,39,44,52 (these 4 seqs are for upstream At1g64045 based on Meyer and TAIR annotation)	redo		fused genes, splicing				At1g64070*	3/3-24/24(12)	y	A?	hard to tell if it is alternaitve poly A due to variable stop codon or alternative splicing (old annotation yes),2 tags are also to At1g63750, At1g63860, At1g63880, At1g63870, At1g56510, At2g16870, At5g18350, At1g64070, At4g14370	8/8	16/16		10/10				14/14	10/10			5/5	3/3	8/8	9/9	11/11				24/24	7/7			At1g64070	0	y
	113	AT2G16870	TNL		0	0	0		no product	At2g16870	No product	No product						At2g16870*	2/2-9/9(7)	y		one of two tags is also to At1g56510, At1g63880, At1g63870, At1g63750, At1g64040, At5g18350, At1g64070, At4g14370	8/8	9/9				3/3			2/2							4/4	7/7			6/6				At2g16870	2-5(2)	y
																						Total # of cells with value>0	40	60	49	36	9	27	25	55	54	40	42	44	40	34	31	53	41	33	45	53	30	16
																						Total# of gene expressed in each library	40	58	48	35	8	25	24	55	53	40	41	44	40	34	31	53	41	33	43	51	29	14
[truncated: 83 more columns]
