# Supplementary material for: Global expression analysis of nucleotide binding site-leucine rich repeat-encoding and related genes in Arabidopsis
Source: BMC Plant Biol. 2007 Oct 23;7:56. doi: 10.1186/1471-2229-7-56 (PMC2175511; doi:10.1186/1471-2229-7-56)
Supplement: Additional file 2 — The 38 NBS-LRR-encoding and related genes showing altered expression in at least one of three time points (4, 28, or 52 hrs) post treatment with salicylic acid in multiple accessions of Arabidopsis or following treatment with flagellin in wild-type Ler (raw data from [79] and [78], respectively). Fold change values are presented for each treatment x control comparison. Red indicates statistically significant up-regulation; blue indicates statistically significant down-regulation. Columns 5 – 13 display data from different ecotypes treated with SA. Column 14 contains data from Ler treated with flagellin. NBS-LRR-encoding and related genes that did not show statistically significant changes are not shown. [file 1471-2229-7-56-S2.xls]

## Sheet: Sheet3
Probe ID	ATG	Gene Type	Gene Name	Col-0, SA vs sw, 4hr	Col-0, SA vs sw, 28hr	Est, SA vs sw, 4hr	Kin-0, SA vs sw, 4hr	Mt-0, SA vs sw, 4hr	Tsu-1, SA vs sw, 4hr	Tsu-1, SA vs sw, 28hr	Van-0, SA vs sw, 4hr	Van-0, SA vs sw, 28	Ler, flg22 vs control
245448_at	AT4G16860	TNL	RPP4	2.909	-1.221	-1.10865	1.297	2.24	1.122	-1.20337	1.613	-1.77936	1.44
247065_s_at	AT5G66900	CNL		2.301	-1.44928	1.967	2.671	3.337	2.225	-1.09409	2.206	-2.0284	1.933
247105_at	AT5G66630	CNX		2.222	-1.55521	1.61	-1.09409	3.725	-1.21507	-3.58423	1.416	-2.15054	1.811
248848_at	AT5G46520	TNL		2.204	-1.1655	1.906	1.964	5.804	1.075	-3.861	1.795	-1.34953	8.152
248943_s_at	AT5G45490	CN		2.151	-1.40449	1.146	1.719	1.829	1.17	-1.15875	1.943	-1.7301	1.133
248945_at	AT5G45510	divergent NL		3.17	-1.98807	1.62	1.391	1.881	1.964	-1.321	3.176	-3.33333	-1.19474
249264_s_at	AT5G41740	TNL		2.87	-1.22549	1.936	1.193	6.23	2.682	-1.41643	1.89	-1.14943	12.73
249639_at	AT5G36930	TNL		2.144	-1.32802	1.233	1.376	1.538	1.684	-1.5949	1.627	-2.35294	1.355
250829_at	AT5G04720	CNL		2.111	-1.29199	1.26	1.261	2.505	1.487	-1.1534	1.675	-1.13766	4.106
252648_at	AT3G44630	TNL		2.499	-1.0917	1.009	1.446	-1.08932	1.45	1.27	1.312	1.116	2.839
254851_at	AT4G12010	TNL		2.216	-1.5748	1.288	1.213	2.381	1.616	-1.4245	1.34	-1.78253	-1.14025
256526_at	AT1G66090	TN		2.832	1.011	1.463	-1.0395	6.954	1.127	1.657	1.74	-1.01215	2.432
257277_at	AT3G14470	CNL		2.323	-1.21803	1.296	-1.07875	3.024	2.392	-1.18483	1.896	-2.1097	-1.45985
260734_at	AT1G17600	TNL		2.101	-1.4556	1.244	1.854	2.841	1.803	1.212	2.131	-2.74725	1.105
262381_at	AT1G72900	TN		2.85	-1.53374	1.831	2.371	4.448	1.768	-1.01523	2.269	-1.13507	8.236
252684_at	AT3G44400	TNL		2.336	-2.01207	1.04	1.969	1.898	1.623	-1.06157	-1.10865	-6.84932	1.778
252126_at	AT3G50950	CNL		1.912	-2.03252	1.355	1.392	1.711	1.527	-1.44718	1.549	-2.99401	5.102
253075_at	AT4G36150	TNL		1.916	-2.17391	1.369	1.858	1.444	1.511	-1.24224	1.361	-1.0846	1.284
258537_at	AT3G04210	TN		1.924	-2.25225	1.334	2.237	2.099	2.268	-1.34953	1.563	-1.3947	2.549
259535_at	AT1G12280	CNL		-1.5456	-1.25945	-2.30415	-1.83824	-1.71233	1.173	-1.03093	-1.5625	-3.40136	-1.91571
260735_at	AT1G17610	TN		1.742	-1.20773	1.486	2.324	2.661	2.569	-1.06724	1.345	1.068	1.753
245566_at	AT4G14610	CNL		2.403	-1.66389	1.108	2.544	3.059	2.786	-1.18624	1.25	1.398	5.646
259534_at	AT1G12290	CNL		2.126	-1.08225	1.442	2.304	3.088	2.305	1.11	1.777	-1.5015	1.174
246405_at	AT1G57630	TNL		1.703	1.001	2.385	1.416	4.04	2.194	-1.31062	3.134	-1.07643	-1.39665
245457_s_at	AT4G16960	TNL		1.823	-1.55521	1.712	1.583	2.527	1.337	-1.82815	1.328	-1.60514	2.685
253377_at	AT4G33300	CNL		1.984	-1.3986	1.446	1.596	2.093	1.474	-1.09051	1.627	-1.36426	3.449
259629_at	AT1G56510	TNL		1.379	-1.02881	1.24	1.329	7.185	1.384	-1.29032	1.736	-1.56495	5.647
256487_at	AT1G31540	TNL	RAC1	1.192	-1.52672	1.515	1.608	2.099	1.642	-1.47493	1.367	1.528	2.682
248416_at	AT5G51630	TNL		1.886	1.278	1.547	1.244	4.329	-1.17233	1.593	-2.48139	1.101	1.87
258577_at	AT3G04220	TNL		1.598	-1.02881	1.45	1.091	3.43	1.429	-1.11732	1.198	1.343	1.254
262126_at	AT1G59620	CNL		1.681	-1.28205	1.54	1.877	2.097	1.836	-1.41243	1.512	-1.90476	1.929
262366_at	AT1G72890	TN		1.708	-1.12994	1.208	1.009	4.344	2.006	1.164	2.218	1.182	-2
262384_at	AT1G72950	TN		2.064	1.106	1.28	1.279	5.846	2.075	1.19	1.272	1.083	3.191
249903_at	AT5G22690	TNL		1.008	-1.20192	1.027	-1.0929	1.114	1.16	-1.07643	1.173	1.162	5.339
258544_at	AT3G07040	CNL	RPM1	2.006	-1.47275	1.05	1.054	1.437	1.289	-1.39665	1.436	-1.18343	3.817
262383_at	AT1G72940	TN		2.79	-1.07759	1.01	1.224	2.552	1.021	1.191	1.215	-1.41844	5.025
253997_at	AT4G26090	CNL	RPS2	1.931	-1.89753	-1.0101	1.177	1.062	1.126	-1.40056	1.611	-2.05761	4.392
245654_at	AT1G56540	TNL		1.264	-2.53807	2.8	-1.25945	2.247	1.285	-1.55763	-1.09409	1.582	3.89
